# Supplementary material for: Classifying Integrated Signature Molecules in Macrophages of Rheumatoid Arthritis, Osteoarthritis, and Periodontal Disease: An Omics-Based Study
Source: Curr Issues Mol Biol. 2022 Aug 6;44(8):3496–517. doi: 10.3390/cimb44080241 (PMC9406916; doi:10.3390/cimb44080241)
Supplement: Supplementary file 1 [file cimb-44-00241-s001.zip]

Archive with 1 entries (1 files):
- cimb-1808574-supplementary.pdf
